# Supplementary material for: Alkylated Polycyclic Aromatic Hydrocarbons Are the Largest Contributor to Polycyclic Aromatic Compound Concentrations in the Topsoil of Huaibei Coalfield, China
Source: Int J Environ Res Public Health. 2022 Oct 5;19(19):12733. doi: 10.3390/ijerph191912733 (PMC9566202; doi:10.3390/ijerph191912733)
Supplement: Supplementary file 1 [file ijerph-19-12733-s001.zip]

Archive with 1 entries (1 files):
- ijerph-1892665-supplementary.pdf
